# Supplementary material for: The political economy of academic publishing: On the commodification of a public good
Source: PLoS One. 2021 Jun 17;16(6):e0253226. doi: 10.1371/journal.pone.0253226 (PMC8211248; doi:10.1371/journal.pone.0253226)
Supplement: S4 Appendix — (XLSX) [file pone.0253226.s004.xlsx]

## Sheet: minimal data set
S4_appendix: Minimal Data Set
CASE	ZF02_01	ZF03_01	ZF05_01	ZF06	PR01_01	PR04_01	PR05	PR06_01	PR06_02	PR06_03	PR06_04	PR07_01	PR07_02	PR07_03	PR07_04	PR07_05	PR07_06	PR08_01	PR10	PD02	PD03	PD03_06	PD04_01	PD05		PD07_01	PD08
Interview-number	Share of research activity/day (in %)	hours/day for literature	Number of publications last year (2019)	Intervall of total publications (index from 1= 0-5, 2= 6-11, 3= 12-17, 4 = 18-23,5 = 24-29, 6 =30+)	hours spent/review	Number of requests for review/year	Reviewer ( 1= yes, 2 = no)	Number of reviews produced in the last year (2019) in conventional journal	Number of reviews produced overall in conventional journals	Number of reviews produced in the last year (2019) in Open Access journals	Number of reviews produced overall in conventional journals	motive: personal interest in the topic (index from 1 = not important to 4 = very important; -9 = not answered)	motive: reputation (index see PR07_01)	motive: contribution to scientific quality (index see PR07_01)	motive: financial incentives (index see PR07_01)	motive: fear that rejection will harm the career (index see PR07_01)	motive: others (index see PR07_01)	Additional motives (open question)	Editors (1 =yes, 2 = no)	sex	position (index from 1 = Associate Prof, 2 = Assistant Prof, 3 = Prof, 4 = Post-Doc, 5 = project staff, 6 = others, -9 = not answered)	position: others	Numbers of working hours/week (according to labour contract)	age	Academic age	Year of graduation (Phd)	Discipline (index from 1 = sociology, 2 = statistics, 3 = business administration, 4 = economics, 5 = political studies, 6 = economic history, 7 = business informatics, 8 = business education, 9 = others; -9 = not answered
126	64	1	1	2	8	2	1	2	12			3	3	3	1	4	-9		2	1	4		40	3	6	2014	4
127	76	2	4	1	3	8	1	6	6	0	0	3	4	3	1	3	-9		2	1	4		40	1	1	2019	4
128	31	2	1	1	6	3	1	1	1			3	2	3	1	2	-9		2	1	4			2	1	2019	4
129	51	1	5	6	3	15	1	5	150	2	15	4	4	4	1	1	-9		1	1	3		40	4	18	2002	4
131	54	3	1	-9	2		1			2		-9	-9	-9	-9	-9	-9		-9	-9	-9		20	-9			4
132	52	1.5	0	1		0	2					-9	-9	-9	-9	-9	-9		2	-9	-9		30	-9			4
134	31	1	2	4	8	8	1	6	50	2	5	4	4	4	-9	3	-9		1	1	3		40	3	11	2009	4
135	86	3	2	1		0	2					-9	-9	-9	-9	-9	-9		2	1	2		40	2	2	2018	4
136	21	0.5	2	6	5	10	1	6	100	0	2	3	2	2	2	1	-9		1	1	3			6	34	1986	4
139	65	2.5	0	1	20	3	1	1	3	0	0	3	2	3	1	4	-9		2	1	4		40	2	3	2017	4
140	41	0.5	3	3	5	5	1	3	9	0	0	3	4	2	1	4	-9		2	2	2		40	3	9	2011	4
141	51	2	1	6	30	1	1	0	6	1	2	4	2	3	1	2	-9		2	1	1		40	7	31	1989	4
142	31	1	0	1	10	5	1	1	15			4	1	3	1	3	-9		1	1	4		40	5	13	2007	4
143	21	1	1	3	3	20	1	30	200			3	3	3	2	3	-9		1	1	3			4	15	2005	4
144	67	2	1	1	10	2	1	1	3	0	0	3	1	3	1	1	-9		2	-9	-9		20	-9			4
145	30	3	1	6	10	20	1	10	200	3	30	4	2	4	1	1	-9	"implicit" compensation for submission to the journal	1	1	3		40	7	37	1983	4
146	81	2	2	1	8	2	1	2	6	0	0	4	4	3	2	4	-9		2	1	4		40	2	3	2017	4
148	91	1	1	1	15	8	1	8	22	0	0	3	4	3	2	3	-9		2	1	4		40	2	3	2017	4
149	51	1	1	1	8	5	1	3	8	1	2	4	3	2	1	3	-9		2	1	4		40	2	6	2014	4
151	71	1	1	2	10	7	1	6	52			2	2	4	1	3	-9		2	2	1		35	4	11	2009	4
153	71	2	4	3	3	8	1	4	14	1	4	2	3	3	1	2	-9		2	1	4		48	2	4	2016	4
154	51	2	3	2	6	8	1	5	18	2	5	3	3	3	-9	2	4	kannte (und schätze) die AutorInnen persönlich	2	1	2		35	2	5	2015	4
156	56	1	1	2	5	7	1	1	38	0	1	3	2	4	1	1	-9	Sehr wichtig finde ich das Vorhandensein einer fachlichen Nähe, um eine gewisse Qualität des Gutachtens sicherstellen zu können.	2	1	2		40	3	12	2008	4
157	51	0.5	0	1	3	7	1	3	20	0	2	4	4	4	2	2	-9		2	3	2		20	2	6	2014	4
158	81	1	0	1	4	3	1	3	6	0	0	4	4	4	2	3	-9		2	1	2			2	2	2018	4
159	51	0.5	1	3	24	2	1	1	14	1	5	3	3	2	1	4	-9		2	1	2		40	2	7	2013	4
160	21	1	6	6	8		1	6	100	0	0	4	2	4	1	1	-9		1	2	3		40	5	20	2000	4
161	31	0.5	3	6	8	20	1	2	20	1	5	4	2	4	1	1	4	Zeitliche Verfügbarkeit	2	1	4		40	4	4	2016	4
164	61	4	3	6	4	20	1	12	100	1	2	3	2	3	1	1	-9		1	1	1		40	7	23	1997	4
165	42	3	2	5	2	50	1	40	300	10	50	4	3	3	1	2	-9		1	2	3			6	18	2002	4
167	36	0.5	1	4	3	5	1	1	10	0	3	4	2	3	1	1	4	Art der Zeitschrift (insb. OA)	1	1	3		40	9	33	1987	4
168	81	3	1	2		1	1	0	1	1	2	4	2	3	1	1	-9		1	1	1		2	9	37	1983	4
169	32	2	2	6	20	10	1	1	30	0	10	3	1	3	2	1	-9		2	2	3		40	6	26	1994	4
170	35	0.1	2	6	8	10	1	5	143	0	0	4	4	2	1	-9	2		1	1	3			6	20	2000	4
209	21	1	11	6			1					-9	-9	-9	-9	-9	-9		-9	-9	-9		40	-9			-9
210	31	3	2	1			1					-9	-9	-9	-9	-9	-9		-9	-9	-9		40	-9			-9
211	76	6	10	6		0	2					-9	-9	-9	-9	-9	-9		2	2	4		40	2	3	2017	3
212	31	1	2	1	3	25	1	17	100	0	0	3	3	2	1	2	3	Erfahrungen mit dem Begutachtungsverfahren der Zeitschrift; eigene Kompetenz für das Thema bzw. die Methoden; Commitment ggü. der Zeitschrift	2	1	3		40	4	11	2009	3
213	71	1	5	5	8	30	1	16	30	6	10	4	4	4	1	1	3	als Sprung ins Editorial Board oder im Erfahrung im Journalpublikationsprozess zu sammeln; anfangs auch für den CV	2	2	2		30	2	5	2015	9
214	66	1	4	6	2	18	1	12	70	1	3	4	3	3	2	1	3	persönliche Bekanntschaft d Editors	2	1	2		40	3	7	2013	5
216	41	1	10	6	4	40	1	20	100	5	10	4	3	4	1	2	-9		1	1	3		40	3	9	2011	7
217	34	0.5	3	6	8	1	1	1	8	0	0	3	4	4	1	1	1		2	2	1		40	4	13	2007	9
218	41	2	1	3	8	7	1	10	60	0	2	2	1	4	1	1	4	ethical duty of researchers	2	1	3		40	7	24	1996	3
221	39	3	2	1	6	6	1	6	30	0	0	3	3	4	1	3	3	Freundschaftsdienst/Netzwerk	2	2	2		40	3	4	2016	9
223	53	1	3	1	8	2	1	2				3	2	3	2	1	4	Vorhandene Zeit	2	2	2		32	4	3	2017	9
224	81	0.5	1	1	8	5	1	5	17	0	1	3	4	4	2	3	-9		2	1	4		48	2	1	2019	4
225	35	1.5	4	1			1					-9	-9	-9	-9	-9	-9		-9	-9	-9		40	-9			-9
226	44	2	6	2	7		1	18		0	0	4	3	4	1	1	1		1	1	3			7			5
227	66	1.5	5	3	8	9	1	5	50	2	2	4	4	4	4	4	-9		2	1	1		40	3	6	2014	3
229	61	2	4	3	3	9	1	9	33	0	1	4	3	4	1	2	-9		2	1	4		40	3	7	2013	5
230	8	1	1	4	20	3	1	1	5	0	0	3	1	4	1	1	-9		1	2	2		40	7	23	1997	9
231	31	2	2	6	8	15	1	10	250	0	1	4	2	4	1	1	1		2	1	3		40	6	21	1999	9
232	76	1	1	1	6	7	1	5	20	0	0	4	4	4	1	2	1		2	1	4		40	2	1	2019	3
233	51	1	5	4		0	2					-9	-9	-9	-9	-9	-9		2	1	2		40	2	2	2018	3
234	26	2	1	6	10	5	1	4	30	0	0	4	3	4	1	2	1		2	1	3		40	4	13	2007	6
235	31	1	5	5	3	5	1	6	22	0	0	4	4	4	1	1	1		2	1	2		40	3	9	2011	5
236	16	0.5		1			1	2	2	2	2	-9	-9	-9	-9	-9	-9		-9	-9	-9			-9			-9
237	21	1	0	1	2	4	1	2	2	1	1	3	2	3	1	1	1		2	1	4		20	5	13	2007	4
238	26	1	3	5	8	12	1	6	6	3	3	4	2	3	2	2	2		2	2	3		40	6	21	1999	1
240	31	1	10	6	5	40	1	30	200			3	2	3	1	1	4	fairness, da ich selbst auch publiziere	2	1	3		40	4	10	2010	9
241	21	1	10	6	5	10	1	3	10	2	2	4	3	2	1	1	1		2	1	4		40	2	1	2019	1
242	11	0.5	5	2	2.5	20	1	5	70	3	50	3	2	3	1	2	3	Mitglied im Advisory Board	1	1	3		40	7	35	1985	9
243	62	1.5	5	6	4	15	1	5	30			4	1	3	1	2	4	Zeit	2	2	3		40	3	9	2011	3
244		4	8	6	2	60	1	40	600	0	10	4	4	4	1	1	1		1	1	3		40	4	17	2003	9
245	21	0.5	2	6	8	7	1	3	30	0	0	2	3	2	1	3	-9		1	2	6		38	5	20	2000	3
246	67	1	1	1		2	1	2	4	0	0	3	2	3	2	2	2		2	1	4		40	2	3	2017	5
248	61	2	5	6	10	15	1	6	100	3	10	4	1	4	1	1	4	Zeit	1	-9	-9		40	-9			-9
249	31	1	3	3	5	10	1	2	6	2	4	4	3	3	1	1	1		2	1	4			2	4	2016	9
250	41	1	5	6	2	20	1	10	80	2	10	4	4	4	1	4	4	Anfrage von Kollegen	1	2	4		40	4	14	2006	2
252	66	2	1	6	50	5	1	2	50	1	1	3	2	4	1	1	-9		1	1	6		35	5	22	1998	3
253		1		1	4	0.5	1	1	3			3	3	4	1	2	-9	Reziprozität: Bin selber froh, wenn paper begutachtet wird	2	1	5		2	9	34	1986	1
255	31	1	6	3	12	8	1	5	15	0	0	3	2	4	1	2	2	Lerneffekt	2	1	1		40	3	6	2014	3
257	52	1	6	6	3	25	1	12	200	3	30	3	3	3	1	2	2		1	1	3			7	36	1984	1
258	71	2	10	6	4	20	1	10	80	0	0	3	3	3	1	1	1		1	1	4		40	3	3	2017	9
259	62	2	6	4	3	50	1	15	40	2	4	4	3	3	1	2	1		1	2	3		40	4	12	2008	3
260	42	3	5	2	1	4	1	3	10	1	1	4	4	3	1	2	-9		2	1	4		40	2	4	2016	5
261	56	3	0	2		3	1	2	20	0	0	4	3	3	1	2	2		2	2	2		40	4	7	2013	3
262	31	0.5	5	6	4	40	1	7	78	0	8	4	3	3	1	2	1		2	2	3		40	3	12	2008	9
263	11	1	1	2	8	3	1	2	8	0	0	4	2	3	1	4	-9		2	1	6		30	2			9
264	43	2	2	6	6	1	1	1	5	0	0	4	2	2	1	1	3	Pflichtbewusstsein	2	2	4		40	2	5	2015	9
265	51	3	0	1	20	2	1	0	2	0	2	3	3	4	2	2	3	Gefühl Expertise zu haben (nicht nur Interesse auch Fachwissen zum Thema)	2	2	4		35	2	3	2017	3
266	59	0.5	25	6	6		1	15	150	2	20	4	4	4	2	1	1		1	1	3		40	4	19	2001	9
267	76	2	2	2	6	5	1	5	12	0	1	3	2	4	1	1	1		2	1	2		40	2	5	2015	4
268	16	0.5	12	6	3	80	1	10	150	4	25	3	4	3	1	1	1		2	1	3		40	4			9
270	51	0.5	5	6	6	50	1	22	250	2	15	4	3	2	1	1	3	persönliche Beziehung zum Einlader	1	1	3		40	5	24	1996	3
271	21	2		1	8	5	1		3		1	4	3	4	2	1	1		1	1	1		40	3	12	2008	5
272	21	2	2	6	10	6	1	4	125	0	2	4	2	3	1	2	4	Erstellung von Gutachten hilft dabei auch selbst als Herausgeberin GutachterInnen zu bekommen	2	2	1		40	5	23	1997	1
273	67	2	1	6	4	20	1	10	80	5		4	3	3	1	1	1		1	1	3		40	6	29	1991	2
274	21	1	1	3	8	30	1	10	100	4		4	3	4	1	1	1		1	2	1		40	6	23	1997	9
275	21	0.5	2	6	3	25	1					3	3	4	1	2	2	Ausgleich des Aufwands, den ich anderen Gutachtern mit meinen eigenen Einreichungen bereite	2	-9	3		40	5	19	2001	3
276	41	2	4	1		0	1	0	1	0	0	3	3	2	1	3	1		2	1	4		40	4	3	2017	1
277	71	1	7	6	5	5	1	15	50	0	1	3	3	3	1	3	-9		2	1	4		40	3	4	2016	7
278	36	0.3	5	6	8	15	1	20	200	2	40	4	3	4	2	1	1		1	1	3		40	-9	41	1979	9
279	34	1.5	5	3	5	3	1	7	16	1	3	3	3	4	2	1	3	extra attention when reading papers (usually I do not papers in full detail, but when reviewing a paper, I do pay extra attention, and this is beneficial)	2	1	4		40	2	2	2018	9
280	51	3	8	6	1	10	1	10	200	10	199	1	1	4	1	1	1		1	1	3		40	6	20	2000	9
281	71	3	5	4	4	5	1	2	5	0	0	4	3	3	2	2	1		2	2	4		30	3	4	2016	1
283	16	1	1	2	4	4	1	2	11	0	0	3	2	3	1	1	1		2	1	4		25	4	17	2003	5
284	51	1	4	4	5	100	1	12	60	0	0	4	3	4	1	1	1		1	1	2		40	2	4	2016	3
285	34	2	4	6	10	15	1	2	15	2	7	4	1	3	1	1	-9		1	1	3		40	6	25	1995	9
287	51	0.5		-9	10	2	1	2	10			2	2	3	1	1	3	part of the game	2	1	2		40	5	18	2002	3
288	21	1	3	6	4	4	1					4	1	1	1	1	-9		2	4	4		25	4	14	2006	9
289	15	1	2	6			1					-9	-9	-9	4	-9	-9		-9	-9	-9		40	-9			-9
290	36	0.2	3	2	4	4	1	4	8	0	0	3	3	3	1	2	-9		2	1	2		45	2	2	2018	3
291	66	1	4	5	1	25	1	15	50	1	3	4	4	4	1	3	1		2	2	2		40	3	6	2014	5
292	91	2	2	2		2	1	0	1	0	0	3	1	3	1	1	-9	Gefallen für eine Kollegin, die Hrsg. des Sonderheftes war	2	2	4		30	2	3	2017	1
293	71	1	1	2	5	1	1	6	6	2	2	1	2	3	1	3	-9		2	2	4		40	2	1	2019	6
295	41	2	8	6	5	20	1	7	70	5	20	3	2	3	1	1	1		1	-9	-9		40	7	25	1995	1
296	71	1	2	3	5	6	1	3	7	1	2	4	3	3	2	2	2		2	2	2		40	3	6	2014	1
297	36	4	7	6	10	20	1	15	15	0	0	4	1	4	1	1	2		1	1	6		40	7	27	1993	1
299	31	2		-9	5	8	1	4	30			4	2	4	1	1	4	Qualitätssicherung in der Forschung, Angebot eines kollegialen Feedbacks zur Reflexion	3	-9	-9		40	-9			-9
300	26	0.5	2	6	6	5	1	2	20	0	0	4	2	3	-9	-9	-9		2	2	1		40	6	12	2008	3
302	71	0.5	1	2	5	20	1	2	10	1	5	4	3	4	1	1	1		1	1	4		40	3	2	2018	2
305	61	1	2	2	2	8	1	2	6	0	0	4	4	3	1	1	1		2	2	4		40	3	3	2017	9
306	72	2	1	1	12	1	1	0	3	0	0	4	3	4	1	1	2	Erfahrung in der Bewertung anderer Papers	2	1	4		40	2	2	2018	1
307	71	2	2	3		2	1	5	12	1	1	4	4	1	1	3	4	I am interested in others' work and ongoing research	2	2	2		40	3	3	2017	4
308	51	0.5	2	5	2	10	1	5	50	1	10	4	2	4	1	1	2		1	2	4		30	3	9	2011	9
310	51	1	2	6	5	14	1	12	150	0	3	3	2	4	1	2	4	Es gehört zu meinem Berufverständnis	2	-9	3		40	6	20	2000	3
313	33	1	4	6	30	10	1	5	200	0	0	4	3	4	1	1	1		2	2	1		40	6	26	1994	3
316	21	1.5	1	2	6	2	1	0	2	0	0	3	2	4	1	2	3	Beitrag zur Scientific community	2	1	6	Hochschulprofessur (PH)	40	4	11	2009	1
317	47	0.4	2	5	6	8	1	4	72	0	0	4	3	3	1	2	1		1	1	1		40	3	12	2008	3
322	51	1	7	6	3	40	1	15	250	2	10	4	3	3	2	2	1		2	1	3		40	5	15	2005	3
324	34	3	2	1	7	3	1	1	3	0	0	4	3	3	1	4	1		2	2	4		40	3	1	2019	3
325	76	2	4	5	6	5	1	5	5	3	3	4	3	4	1	1	1		2	2	4		40	3	7	2013	1
327	82	1	3	2	3	5	1	4	8	2	2	3	4	4	1	3	3	Netzwerk aufbauen und sichtbar sein	2	2	4		40	3	3	2017	5
328	11	2	4	2		0	2					-9	-9	-9	-9	-9	-9		2	2	-9		40	2	0	2020	9
329	81	2	3	1	10	1	1			1		4	4	4	2	2	2		2	2	4		30	5	1	2019	9
330	34	2	0	-9		1	2					-9	-9	-9	-9	-9	-9		2	2	4		40	3	1	2019	9
332	60	1	4	2	4	10	1	3	35	0	2	4	1	4	1	1	1		2	1	3		40	6	19	2001	5
333	60	0.5	3	2	15	5	1	2	10	0	2	3	2	4	1	2	-9		2	1	4		40	3	6	2014	3
334	21	0.5	0	2	8	15	1	8	25	0	0	2	4	4	1	4	1		2	2	3		30	3	8	2012	3
335	41	3	3	3	4	5	1	4	10			3	1	3	1	1	1		2	2	4		40	2	1	2019	1
337	21	2	4	6	5	5	1	3	15			3	3	4	1	2	-9		2	1	2		40	4	12	2008	1
338	66	1	1	2	15	3	1	2	20	0	2	2	-9	3	2	3	1		2	1	4		40	4	9	2011	3
340	46	3	2	6	4	15	1	4	70	1	3	4	3	3	1	1	-9		2	-9	1		40	7			3
342	41	1	6	6	12	15	1	10	100	2	4	4	2	4	1	1	1		1	1	1		40	6	24	1996	2
343	7	0.5	4	6	8	50	1	14	200	2	6	4	1	4	1	1	2		1	1	3		40	7	32	1988	7
344	76	2	3	3	2	2	1	1	1	1	1	3	3	3	1	1	1	Kollegialität gegenüber den Hrsg	2	2	2			3	8	2012	9
346	41	1	3	4	4	20	1	11	180	0	0	3	4	4	1	1	3	Förderung von guter Nachwuchsforschung und neuen Methoden	1	1	3		40	4	14	2006	4
347	26	1	2	2	4	6	1	4	20	0	0	3	2	3	1	3	-9		2	2	4		40	4	1	2019	9
348	21	1	1	5			2					3	2	3	2	2	2		2	1	4		20	7			1
349	51	1	5	6	8	3	1	3	8	0	0	4	3	4	2	2	3	Lernen	1	2	-9		40	4	10	2010	1
350	71	3	3	3	8	5	1	6	18	0	0	2	1	4	1	1	2	helping out a colleague (who is the editor in this case)who may struggle to find a reviewer	2	2	4		40	1	1	2019	9
352	40	2	4	2			1					3	4	3	1	3	1		2	2	3		40	3	8	2012	9
354	31	3	1	1	8	5	1	1	1	1	1	4	4	4	2	3	3		1	1	4		40	2	1	2019	9
355	70	2	4	6	8	3	1	1	30	0	0	3	1	4	1	1	-9		2	1	1		40	7	26	1994	1
356	68	1	3	3	5	20	1	3	12	0	0	4	4	3	1	2	4	Network building within Editorial community	2	1	1			3	3	2017	3
357	86	3	1	1	7	3	1	4	7	0	0	3	3	3	1	2	3	personal development and learning, gaining experience	2	1	4			3	2	2018	3
358	25	1	1	2	10	10	1	5	40	0	0	4	-9	3	1	2	-9		2	2	1		40	4	11	2009	3
359	43	1	5	6	1	8	1	4	40	0	4	4	1	3	1	3	4	Fördernung meines ohnehin nicht großen Fachgebiets	2	2	3		40	4	13	2007	1
360	21	2	6	6		10	2					4	2	3	1	2	-9		1	1	3		40	6	31	1989	3
361	31	2	7	4	20	40	1	14	50	0	10	3	2	4	1	1	3	Beitrag zur wissenschaftlichen Community	2	2	3		40	6	10	2010	7
362	21	1	1	5	24	7	1	4	30	0	3	4	2	3	1	1	3	Verpflichtungsgefühl	2	1	2		38.5	4	3	2017	5
364	34	2	3	1	8	20	1	8	50	2	10	4	3	3	1	2	1		2	-9	1		40	6	30	1990	3
366	71	1	5	2	6	2	1	5	7	3	4	4	4	4	1	2	-9		2	2	4		40	2	2	2018	5
367	31	1	2	6	4	25	1	17	100	2	10	4	2	3	1	3	3	Reziprozitätsgedanke	1	1	3		40	3	12	2008	3
369	26	1	2	6	3	50	1	0	100	0	15	4	3	4	1	2	1		2	2	1		40	5	20	2000	3
371	26	1	10	6	5	20	1	6	40	2	2	4	3	3	1	1	1		2	1	3		60	7	26	1994	1
373	37	1.5	3	6	6	2	1	1	5			4	3	3	1	3	2		2	2	1		40	6	21	1999	6
